# Supplementary material for: ‘If I am on ART, my new-born baby should be put on treatment immediately’: Exploring the acceptability, and appropriateness of Cepheid Xpert HIV-1 Qual assay for early infant diagnosis of HIV in Malawi
Source: PLOS Glob Public Health. 2023 Mar 10;3(3):e0001135. doi: 10.1371/journal.pgph.0001135 (PMC10021387; doi:10.1371/journal.pgph.0001135)
Supplement: S1 Table — (XLSX) [file pgph.0001135.s001.xlsx]

## Sheet: Codebook
	Theme	Category 5	Catecory 4	Category 3	Category 2	Category 1
	General perceptions	Child HIV disclosure
			Carer
				Negative
				Positive
		Collecting blood
			Negative
			Positive
		Community feelings
			Negative
			Positive
		Interacting with clients
			Negative
			Positive
		Impact on health service
			High demand for resources
				Equipment
				Human resources
			Saving lives
			Work load reduction
		Perceptions about testing procedures
			Easy
			Not easy
				Blood collection challenges
			Prompt
			Reliable
		Understanding ART as preventive measure
			Have understanding
			No understanding
	Views on CEPHEID XpertHIV
		Acceptability
		Acceptability	Carers
				Concerns or social harms
					Lack of care
					Life-long treatment
					Loss of marriage
					Solutions to concerns
				Views on result time
			Government
			Health workers
		CEPHEID XpertHIV affordability
			Potential barriers
				Lack of equipment
		CEPHEID XpertHIV scalability
			Potential barriers
				Inadequate human resource
				Lack of equipment
				Lack of funding
				Limited public comprehension
			Requirements
				Adequate human resource
				Ample time
				Equipment
				Training or orientation
			Selling points
				Accessible
				Easy to use
				Public acceptability
					Timely results
		Positive feeling towards technology
			Roles
				Carer roles
				Partner roles
			Strategies for implementation
				Community sensitization
					Information to give
					Sensitization strategies
						Target groups
		Cepheid Xpert scalability
			Potential barriers
				Inadequate human resource
				Lack of equipment
				Lack of funding
				Limited public comprehension
			Selling points
				Accessible
				Easy to use
	Perspectives on testing women with HIV-positive male partners
		Men refusing condom use
		Women lacking bargaining power
	Reasons why HIV-negative mothers test children for HIV
		HIV status awareness
		HIV status awareness	Children at more risks
		Window period
	Reasons for not speaking out
		Anxiety
		Fear or lacking confidence
		Feminism
		Lack of education
		Lack of knowledge
		Other
		Protecting confidentiality
		Provider friendliness
		Shyness
	Why trust health workers
		Dependable
		Improvement in health after treatment
		Keep confidentiality
		Other
		Patient experts
		Reception
		Satisfaction with adminstered care
		Well-informed
