# Supplementary material for: ‘If I am on ART, my new-born baby should be put on treatment immediately’: Exploring the acceptability, and appropriateness of Cepheid Xpert HIV-1 Qual assay for early infant diagnosis of HIV in Malawi
Source: PLOS Glob Public Health. 2023 Mar 10;3(3):e0001135. doi: 10.1371/journal.pgph.0001135 (PMC10021387; doi:10.1371/journal.pgph.0001135)
Supplement: S1 File — (ZIP) [file pgph.0001135.s004.zip]

Archive with 73 entries (73 files):
- transcripts/~$DET001.docx
- transcripts/0040.docx
- transcripts/0041.docx
- transcripts/ANSWERS FOR DET 1-10.docx
- transcripts/DET 0038.docx
- transcripts/DET 0039.docx
- transcripts/DET 0043.docx
- transcripts/DET 0045.docx
- transcripts/DET 0047.docx
- transcripts/DET 0048.docx
- transcripts/DET 0050.docx
- transcripts/DET 0051.docx
- transcripts/DET 0052.docx
- transcripts/DET 0053.docx
- transcripts/DET 0054.docx
- transcripts/DET 0055.docx
- transcripts/DET 0056.docx
- transcripts/DET 0057.docx
- transcripts/DET 0058.docx
- transcripts/DET 0059.docx
- transcripts/DET 0060.docx
- transcripts/DET 043.docx
- transcripts/DET 045.docx
- transcripts/DET001.docx
- transcripts/DET002.docx
- transcripts/DET003.docx
- transcripts/DET004.docx
- transcripts/DET005.docx
- transcripts/DET006.docx
- transcripts/DET007.docx
- transcripts/DET008.docx
- transcripts/DET009.docx
- transcripts/DET010.docx
- transcripts/DET011.docx
- transcripts/DET012.docx
- transcripts/DET013.docx
- transcripts/DET014.docx
- transcripts/DET015.docx
- transcripts/DET016.docx
- transcripts/DET017.docx
- transcripts/DET018.docx
- transcripts/DET019.docx
- transcripts/DET020.docx
- transcripts/DET021.docx
- transcripts/DET022.docx
- transcripts/DET023.docx
- transcripts/DET024.docx
- transcripts/DET025.docx
- transcripts/DET026.docx
- transcripts/DET027.docx
- transcripts/DET028.docx
- transcripts/DET029.docx
- transcripts/DET030.docx
- transcripts/DET031.docx
- transcripts/DET032.docx
- transcripts/DET033.docx
- transcripts/DET034.docx
- transcripts/DET035.docx
- transcripts/DET036.docx
- transcripts/DET037.docx
- transcripts/DET061 CG.docx
- transcripts/DET062 CG.docx
- transcripts/DET063 CG.docx
- transcripts/DET064 CG.docx
- transcripts/DET065 CG.docx
- transcripts/DET066 CG.docx
- transcripts/DET067 CG.docx
- transcripts/DET068 CG.docx
- transcripts/DET069 CG.docx
- transcripts/DET070 CG.docx
- transcripts/DET29.docx
- transcripts/MORE CAREGIVER_RESPONSES (1).docx
- Interview Guide in chichewa and English.docx
