# Supplementary material for: ‘If I am on ART, my new-born baby should be put on treatment immediately’: Exploring the acceptability, and appropriateness of Cepheid Xpert HIV-1 Qual assay for early infant diagnosis of HIV in Malawi
Source: PLOS Glob Public Health. 2023 Mar 10;3(3):e0001135. doi: 10.1371/journal.pgph.0001135 (PMC10021387; doi:10.1371/journal.pgph.0001135)
Supplement: S2 File — (ZIP) [file pgph.0001135.s005.zip]

Archive with 80 entries (80 files):
- Transcipts _Health _workers/ANSWERS  for HW _INTERVIEWS_DET 1-5 HW.docx
- Transcipts _Health _workers/DET001 HP.docx
- Transcipts _Health _workers/DET001 HW.docx
- Transcipts _Health _workers/DET002 HP.docx
- Transcipts _Health _workers/DET002 HW .docx
- Transcipts _Health _workers/DET003 HP.docx
- Transcipts _Health _workers/DET003 HW.docx
- Transcipts _Health _workers/DET004 HP.docx
- Transcipts _Health _workers/DET005 HP.docx
- Transcipts _Health _workers/DET005 HW.docx
- Transcipts _Health _workers/SUMMARY OF HEALTH WORKHER RESPONSES_ DET HP_1-5 .docx
- transcripts responses chichewa& english/0040.docx
- transcripts responses chichewa& english/ANSWERS 31-40.docx
- transcripts responses chichewa& english/Answers DET 41-60.docx
- transcripts responses chichewa& english/ANSWERS FOR DET 1-10.docx
- transcripts responses chichewa& english/ANSWERS FOR DET 11-30.docx
- transcripts responses chichewa& english/ANSWERS_ FOR _DET61- DET70.docx
- transcripts responses chichewa& english/DET 0038.docx
- transcripts responses chichewa& english/DET 0039.docx
- transcripts responses chichewa& english/DET 0043.docx
- transcripts responses chichewa& english/DET 0045.docx
- transcripts responses chichewa& english/DET 0047.docx
- transcripts responses chichewa& english/DET 0048.docx
- transcripts responses chichewa& english/DET 0050.docx
- transcripts responses chichewa& english/DET 0051.docx
- transcripts responses chichewa& english/DET 0052.docx
- transcripts responses chichewa& english/DET 0053.docx
- transcripts responses chichewa& english/DET 0054.docx
- transcripts responses chichewa& english/DET 0055.docx
- transcripts responses chichewa& english/DET 0056.docx
- transcripts responses chichewa& english/DET 0057.docx
- transcripts responses chichewa& english/DET 0058.docx
- transcripts responses chichewa& english/DET 0059.docx
- transcripts responses chichewa& english/DET 0060.docx
- transcripts responses chichewa& english/DET001.docx
- transcripts responses chichewa& english/DET002.docx
- transcripts responses chichewa& english/DET003.docx
- transcripts responses chichewa& english/DET004.docx
- transcripts responses chichewa& english/DET005.docx
- transcripts responses chichewa& english/DET006.docx
- transcripts responses chichewa& english/DET007.docx
- transcripts responses chichewa& english/DET008.docx
- transcripts responses chichewa& english/DET009.docx
- transcripts responses chichewa& english/DET010.docx
- transcripts responses chichewa& english/DET011.docx
- transcripts responses chichewa& english/DET012.docx
- transcripts responses chichewa& english/DET013.docx
- transcripts responses chichewa& english/DET014.docx
- transcripts responses chichewa& english/DET015.docx
- transcripts responses chichewa& english/DET016.docx
- transcripts responses chichewa& english/DET017.docx
- transcripts responses chichewa& english/DET019.docx
- transcripts responses chichewa& english/DET020.docx
- transcripts responses chichewa& english/DET021.docx
- transcripts responses chichewa& english/DET022.docx
- transcripts responses chichewa& english/DET023.docx
- transcripts responses chichewa& english/DET024.docx
- transcripts responses chichewa& english/DET025.docx
- transcripts responses chichewa& english/DET026.docx
- transcripts responses chichewa& english/DET027.docx
- transcripts responses chichewa& english/DET028.docx
- transcripts responses chichewa& english/DET030.docx
- transcripts responses chichewa& english/DET031.docx
- transcripts responses chichewa& english/DET032.docx
- transcripts responses chichewa& english/DET033.docx
- transcripts responses chichewa& english/DET034.docx
- transcripts responses chichewa& english/DET035.docx
- transcripts responses chichewa& english/DET036.docx
- transcripts responses chichewa& english/DET037.docx
- transcripts responses chichewa& english/DET061 CG.docx
- transcripts responses chichewa& english/DET062 CG.docx
- transcripts responses chichewa& english/DET063 CG.docx
- transcripts responses chichewa& english/DET064 CG.docx
- transcripts responses chichewa& english/DET065 CG.docx
- transcripts responses chichewa& english/DET066 CG.docx
- transcripts responses chichewa& english/DET067 CG.docx
- transcripts responses chichewa& english/DET068 CG.docx
- transcripts responses chichewa& english/DET069 CG.docx
- transcripts responses chichewa& english/DET070 CG.docx
- transcripts responses chichewa& english/DET29.docx
